# Supplementary material for: Led-Seq: ligation-enhanced double-end sequence-based structure analysis of RNA
Source: Nucleic Acids Res. 2023 Apr 28;51(11):e63. doi: 10.1093/nar/gkad312 (PMC10287922; doi:10.1093/nar/gkad312)
Supplement: gkad312_Supplemental_Files [file gkad312_supplemental_files.zip]

Archive with 5 entries (5 files):
- annotations_modifications.csv
- benchmark_RNAs_structures.fa
- genome_modifications.csv
- Oligo_sequences.csv
- Supplementary_information.pdf
