# Supplementary material for: Led-Seq: ligation-enhanced double-end sequence-based structure analysis of RNA
Source: Nucleic Acids Res. 2023 Apr 28;51(11):e63. doi: 10.1093/nar/gkad312 (PMC10287922; doi:10.1093/nar/gkad312)
Supplement: gkad312_Supplemental_Files [file gkad312_supplemental_files.zip › annotations_modifications.csv]

>>> remove annotations
NZ_CP026085.1	RefSeq	gene	2041959	2042102	.	+	.	ID=gene-C1467_RS10590;Name=C1467_RS10590;gbkey=Gene;gene_biotype=protein_coding;locus_tag=C1467_RS10590;old_locus_tag=C1467_10595
NZ_CP026085.1	RefSeq	gene	2042115	2042324	.	+	.	ID=gene-C1467_RS10595;Name=cspE;gbkey=Gene;gene=cspE;gene_biotype=protein_coding;gene_synonym=gicA,msmC;locus_tag=C1467_RS10595;old_locus_tag=C1467_10600
NZ_CP026085.1	RefSeq	gene	4748668	4748997	.	-	.	ID=gene-C1467_RS24505;Name=trxA;gbkey=Gene;gene=trxA;gene_biotype=protein_coding;locus_tag=C1467_RS24505;old_locus_tag=C1467_24505
>>> add annotations
5S_ribosomal_RNA	Benchmark	-	1	120	.	+	.	5S_ribosomal_RNA
23S_ribosomal_RNA	Benchmark	-	1	2929	.	+	.	23S_ribosomal_RNA
16S_ribosomal_RNA	Benchmark	-	1	1554	.	+	.	16S_ribosomal_RNA
tRNA_Ile_GAU	Benchmark	-	1	77	.	+	.	tRNA_Ile_GAU
tRNA_Ala_GGC	Benchmark	-	1	76	.	+	.	tRNA_Ala_GGC
tRNA_Thr_TGT	Benchmark	-	1	76	.	+	.	tRNA_Thr_TGT
tRNA_Leu_CAG_1	Benchmark	-	1	87	.	+	.	tRNA_Leu_CAG_1
tRNA_Met_CAT_2	Benchmark	-	1	77	.	+	.	tRNA_Met_CAT_2
tRNA_Phe	Benchmark	-	1	76	.	+	.	tRNA_Phe
tRNA_Gly_GCC	Benchmark	-	1	76	.	+	.	tRNA_Gly_GCC
tRNA_Arg_ACG	Benchmark	-	1	77	.	+	.	tRNA_Arg_ACG
tRNA_Glu	Benchmark	-	1	76	.	+	.	tRNA_Glu
tRNA_Lys	Benchmark	-	1	76	.	+	.	tRNA_Lys
tRNA_Val_TAC	Benchmark	-	1	76	.	+	.	tRNA_Val_TAC
tRNA_Asn	Benchmark	-	1	76	.	+	.	tRNA_Asn
tRNA_Gln_CTG	Benchmark	-	1	75	.	+	.	tRNA_Gln_CTG
tRNA_Asp	Benchmark	-	1	77	.	+	.	tRNA_Asp
tRNA_Pro	Benchmark	-	1	77	.	+	.	tRNA_Pro
tRNA_Ser	Benchmark	-	1	93	.	+	.	tRNA_Ser
tRNA_Cys	Benchmark	-	1	74	.	+	.	tRNA_Cys
tRNA_Tyr	Benchmark	-	1	85	.	+	.	tRNA_Tyr
tRNA_His	Benchmark	-	1	76	.	+	.	tRNA_His
tRNA_Trp	Benchmark	-	1	76	.	+	.	tRNA_Trp
CsrB_RsmB_RNA_family	Benchmark	-	1	360	.	+	.	CsrB_RsmB_RNA_family
NZ_CP026085.1	Benchmark_RNA	-	4665013	4665131	.	-	.	Spot_42_RNA
NZ_CP026085.1	Benchmark_RNA	-	3516994	3517076	.	-	.	sroB_RNA
NZ_CP026085.1	Benchmark_RNA	-	1003243	1003448	.	-	.	GcvB_RNA
NZ_CP026085.1	Benchmark_RNA	-	2041939	2042399	.	+	.	cspA_thermoregulator
NZ_CP026085.1	Benchmark_RNA	-	1136494	1136565	.	-	.	MicA_sRNA
NZ_CP026085.1	Benchmark_RNA	-	4748968	4749067	.	-	.	TrxA_5_UTR_thermometer
NZ_CP026085.1	Benchmark_RNA	-	3881289	3881375	.	-	.	t44_RNA
