# Supplementary material for: Led-Seq: ligation-enhanced double-end sequence-based structure analysis of RNA
Source: Nucleic Acids Res. 2023 Apr 28;51(11):e63. doi: 10.1093/nar/gkad312 (PMC10287922; doi:10.1093/nar/gkad312)
Supplement: gkad312_Supplemental_Files [file gkad312_supplemental_files.zip › benchmark_RNAs_structures.fa]

>5S_ribosomal_RNA
UGCCUGGCGGCCGUAGCGCGGUGGUCCCACCUGACCCCAUGCCGAACUCAGAAGUGAAACGCCGUAGCGCCGAUGGUAGUGUGGGGUCUCCCCAUGCGAGAGUAGGGAACUGCCAGGCAU
((((((((((.....((((((((....(((((((.............))))..)))...)))))).)).((.((....((((((((...))))))))....)).))...)))))))))).
>23S_ribosomal_RNA_domain_I
AAGCGUACACGGUGGAUGCCCUGGCAGUCAGAGGCGAUGAAGGACGUGCUAAUCUGCGAUAAGCGUCGGUAAGGUGAUAUGAACCGUUAUAACCGGCGAUUUCCGAAUGGGGAAACCCAGUGUGAUUCGUCACACUAUCAUUAACUGAAUCCAUAGGUUAAUGAGGCGAACCGGGGGAACUGAAACAUCUAAGUACCCCGAGGAAAAGAAAUCAACCGAGAUUCCCCCAGUAGCGGCGAGCGAACGGGGAGCAGCCCAGAGCCUGAAUCAGUGUGUGUGUUAGUGGAAGCGUCUGGAAAGGCGCGCGAUACAGGGUGACAGCCCCGUACACAAAAAUGCACAUGCUGUGAGCUCGAUGAGUAGGGCGGGACACGUGGUAUCCUGUCUGAAUAUGGGGGACCAUCCUCCAAGGCUAAAUACUCCUGACUGACCGAUAGUGAACCAGUACCGUGAGGGAAAGGCGAAAAGAACCCCGGCGAGGGGAGUGAAAAAGAACCUGAAACCGUGUACGUA
..((((((((((....((((..(((((((((((.......((((((((......)))).....(((((((..(((.......)))......)))))))...))))...(((....)))(((((((....))))))).(((((((((.........)))))))))......((((((..(((((....))..))).))))).).........((....))...(((((.....((.....))....)))))..((((..((((......(((((((((((((.(((...(((((......)))))........(((.......)))...)))...)))))))))))))...))))........(((((((((.......)))))))))......((((((...))))))..)))).....)).))))))).))...............((....))....)).........((((.....)))).............))....)))))))))).
>23S_ribosomal_RNA_domain_II
GUCAGCGACUUAUAUUCUGUAGCAAGGUUAACCGAAUAGGGGAGCCGAAGGGAAACCGAGUCUUAACUGGGCGUUAAGUUGCAGGGUAUAGACCCGAAACCCGGUGAUCUAGCCAUGGGCAGGUUGAAGGUUGGGUAACACUAACUGGAGGACCGAACCGACUAAUGUUGAAAAAUUAGCGGAUGACUUGUGGCUGGGGGUGAAAGGCCAAUCAAACCGGGAGAUAGCUGGUUCUCCCCGAAAGCUAUUUAGGUAGCGCCUCGUGAAUUCAUCUCCGGGGGUAGAGCACUGUUUCGGCAAGGGGUCAUCCCGACUUACCAACCCGAUGCAAACUGCGAAUACCGGAGAAUGUUAUCACGGGAGACACACGGCGGGUGCUAACGUCCGUCGUGAAGAGGGAAACAACCCAGACCGCCAGCUAAGGUCCCAAAGUCAUGGUUAAGUGGGAAACGAUGUGGGAAGGCCCAGACAGCCAGGAUGUUGGCUUAGAAGCAGCCAUCAUUUAAAGAAAGCGUAAUAGCUCACUGGUCGAGUCGGCCUGCGCGGAAGAUGUAACGGGGCUAAACCAUGCACCGAAGCUGCGGCAGCGACGCUGAUGCGUUGUUGGGUAGGGGAGCGUUCUGUAAGCCUGUGAAGGUGUGCUGUGAGGCAUGCUGGAGGUAUCAGAAGUGCGAAUGCUGAC
((((((....(((((((((((((..((((..((.....))..))))...((....)).(((((.....)))))....)))))))))))))..((.....((((((...((((((((((((.((((...(((((((....)))))))....))))...(((.(((((........))))))))..).))))))))))).(((.....)))......))))))........))..((((((....(((((....)))))..(((((((...(((((((((((((((((...((((((((...((((((.....))))..))...))))))))..)).)))))))))))).)))...))))))).....((((((((((......))))))))))....(((......)))...((((.(((..((((......(.((((((...........(((.((((((((((.......(((((.((((((((.........)))))))).....(...((......)).).)))))...)))))))))))))...................)))))))))))..)))))))(((((((((....)))))))))....))))))..(((((((.(((......((((((((....))))))))...))))))))))........))))))
>23S_ribosomal_RNA_domain_III
AGCGGGUGAAAAGCCCGCUCGCCGGAAGACCAAGGGUUCCUGUCCAACGUUAAUCGGGGCAGGGUGAGUCGACCCCUAAGGCGAGGCCGAAAGGCGUAGUCGAUGGGAAACAGGUUAAUAUUCCUGUACUUGGUGUUACUGCGAAGGGGGGACGGAGAAGGCUAUGUUGGCCGGGCGACGGUUGUCCCGGUUUAAGCGUGUAGGCUGGUUUUCCAGGCAAAUCCGGAAAAUCAAGGCUGAGGCGUGAUGACGAGGCACUACGGUGCUGAAGCAACAAAUGCCCUGCUUCCAGGAAAAGCCUCUAAGCAUCAGGUAACAUCAAAUCGUACCCCAAACCGACACAGGUGGUCAGGUAGAGAAUACCAAGGCGCU
((((((.......))))))((((....((((..((..(((((((...((.....)).))))))......((((.((...(((.(.(((....))).).)))...))...(((((........)))))..(((((((((((((..((((((...((((..(((..(((((((((((..........))))))(((.((((...((((((((((((.((.....)))))))))))..)))...))))..))).(((((((....)))))))..)))))...)))...))))........))))))..))....))))))))))))))).))).....((......)).)))).((((.....))))..))))..
>23S_ribosomal_RNA_domain_IV
UGAGAGAACUCGGGUGAAGGAACUAGGCAAAAUGGUGCCGUAACUUCGGGAGAAGGCACGCUGAUAUGUAGGUGAAGUCCCUCGCGGAUGGAGCUGAAAUCAGUCGAAGAUACCAGCUGGCUGCAACUGUUUAUUAAAAACACAGCACUGUGCAAACACGAAAGUGGACGUAUACGGUGUGACGCCUGCCCGGUGCCGGAAGGUUAAUUGAUGGGGUUAGCGCAAGCGAAGCUCUUGAUCGAAGCCCCGGUAAACGGCGGCCGUAACUAUAACGGUCCUAAGGUAGCGAAAUUCCUUGUCGGGUAAGUUCCGACCUGCACGAAUGGCGUAAUGAUGGCCAGGCUGUCUCCACCCGAGACUCA
((((....((((((((.(((((............(((((...((....))....)))))((((((...(((.....((((.....))))....)))..))))))(...).......(((((((((..(((.........)))..(((((((((...(((....)))...)..))))))))..((((.(((..(((((((..(((...((.(((((((..((....))...))))))).))...))))))))..)))))((((((.......))))))....................((((((.....))))))..........))))...)).)))))))..))))).)))))))).))))
>23S_ribosomal_RNA_domain_V
CGCUGUGAAGAUGCAGUGUACCCGCGGCAAGACGGAAAGACCCCGUGAACCUUUACUAUAGCUUGACACUGAACAUUGAGCCUUGAUGUGUAGGAUAGGUGGGAGGCUUUGAAGUGUGGACGCCAGUCUGCAUGGAGCCGGCCUUGAAAUACCACCCUUUAAUGUUUGAUGUUCUAACGUUGACCCGUAAUCCGGGUUGCGGACAGUGUCUGGUGGGUAGUUUGACUGGGGCGGUCUCCUCCUAAAGAGUAACGGAGGAGCACGAAGGUUGGCUAAUCCUGGUCGGACAUCAGGAGGUUAGUGCAAUGGCAUAAGCCAGCUUGACUGCGAGCGUGACGGCGCGAGCAGGUGCGAAAGCAGGUCAUAGUGAUCCGGUGGUUCUGAAUGGAAGGGCCAUCGCUCAACGGAUAAAAGGUACUCCGGGGAUAACAGGCUGAUACCGCCCAAGAGUUCAUAUCGACGGCGGUGUUUGGCACCUCGAUGUCGGCUCAUCACAUCCUGGGGCUGAAGUAGGUCCCAAGGGUAUGGCUGUUCGCCAUUUAAAGUGGUACGCGAGCUGGGUUUAGAACGUCGUGAGACAGUUCGGUCCCUAUCUGCCGUGGGCG
(((((........)))))..((((((((.(((.((......((((.(((((((.((((((((((((((..((((((((((((((((((.........(((((..(((......((((((((....))))))))...)))............)))))))))))))))))))))))...(((.((((((.....))))))))).....))))))))).)))))..(((((...)))))((((((...........))))))..((..((((((((((.((((((.......))))))...))..............))))))))..(((((((((......))))))))).(((....))).))..........(((((((.((........)))))))))............)))))..))))))......(((((.((((((((...((.......))...))))))))..))).)).......(((((((((((..((((((((((....))))))))..)).(((((.....))))).....)))))..)..)))).).....(((((((....))).))))....))..)))))))))))..
>23S_ribosomal_RNA_domain_VI
GGAGAACUGAGGGGGGCUGCUCCUAGUACGAGAGGACCGGAGUGGACGCAUCACUGGUGUUCGGGUUGUCAUGCCAAUGGCACUGCCCGGUAGCUAAAUGCGGAAGAGAUAAGUGCUGAAAGCAUCUAAGCACGAAACUUGCCCCGAGAUGAGUUCUCCCUGACCCUUUAAGGGUCCUGAAGGAACGUUGAAGACGACGACGUUGAUAGGCCGGGUGUGUAAGCGCAGCGAUGCGUUGAGCUAACCGGUACUAAUGAACCGU
((((((((..((((..(((((((...(((....)))..)))))))((((((...(((....(((((((((((....))))))..)))))....))).))))))..(((....(((((...........)))))....))).))))......))))))))..((((((...)))))).....(((((((((.......)))))....(((((((((((..(..(((((....))))))...))).))))).)))...))))..
>16S_ribosomal_RNA_domain_I
AAAUUGAAGAGUUUGAUCAUGGCUCAGAUUGAACGCUGGCGGCAGGCCUAACACAUGCAAGUCGAACGGUAACAGGAAGAAGCUUGCUUCUUUGCUGACGAGUGGCGGACGGGUGAGUAAUGUCUGGGAAACUGCCUGAUGGAGGGGGAUAACUACUGGAAACGGUAGCUAAUACCGCAUAACGUCGCAAGACCAAAGAGGGGGACCUUCGGGCCUCUUGCCAUCGGAUGUGCCCAGAUGGGAUUAGCUUGUUGGUGGGGUAACGGCUCACCAAGGCGACGAUCCCUAGCUGGUCUGAGAGGAUGACCAGCCACACUGGAACUGAGACACGGUCCAGACUCCUACGGGAGGCAGCAGUGGGGAAUAUUGCACAAUGGGCGCAAGCCUGAUGCAGCCAUGCCGCGUGUAUGAAGAAGGCCUUCGGGUUGUAAAGUACUUUCAGCGGGGAGGAAGGGAGUAAAGUUAAUACCUUUGCUCAUUGACGUUACCCGCAGAAGAAGCACCGGCUAACUCCGUGCCAGCAGCCGCGGUAAUACGGAGGGUGCAAGCGUUAAUCGGA
........((((.........))))(((((.((((((.(((((((((....(((.(((..(((..(((((..((((((((((....))))))).))))).))))))......(((......((((((((.((...(((((((.(((((...(((((((....)))))))....))))).(...(((....))).)..((((((..((....)))))))).)))))))..))))))))))(((..(.(((..((((((((.......))))))))))).....))))..((((((((....))))...))))))).((((((..........)))))).((((....))))...)))))))......(.(((...(((((....))))).)))).)).))))))..((((......((((....)))).....))))((((((((((((.(....((((((((.......)))))))).....)..))))))))))))..(((((......(((((((...((....)).....)))))))))))).)))))))))).).
>16S_ribosomal_RNA_domain_II
AUUACUGGGCGUAAAGCGCACGCAGGCGGUUUGUUAAGUCAGAUGUGAAAUCCCCGGGCUCAACCUGGGAACUGCAUCUGAUACUGGCAAGCUUGAGUCUCGUAGAGGGGGGUAGAAUUCCAGGUGUAGCGGUGAAAUGCGUAGAGAUCUGGAGGAAUACCGGUGGCGAAGGCGGCCCCCUGGACGAAGACUGACGCUCAGGUGCGAAAGCGUGGGGAGCAAACAGGAUUAGAUACCCUGGUAGUCCACGCCGUAAACGAUGUCGACUUGGAGGUUGUGCCCUUGAGGCGUGGCUUCCGGAGCUAACGCGUUAAGUCGACCGCCUGGGGAGUACGGCCGCAAGGUUAAAACUCA
...(...(((.......((((...(((.(((((((.(((((((((((.....((((((.....))))))...)))))))))..)))))))))..((((((((((.((((((((((((((((((((((.(((......)))....))))))))))))))....(..((....)))))))))))))))).))))..))))...)))).(..(((((((...(...((((.........))))...))))))))..).......(((((((.((((((((((((.....))))))))))))..(((....)))...))))))).))))(((((.((.((((....))))))))))).
>16S_ribosomal_RNA_domain_III
AAUGAAUUGACGGGGGCCCGCACAAGCGGUGGAGCAUGUGGUUUAAUUCGAUGCAACGCGAAGAACCUUACCUGGUCUUGACAUCCACAGAACCUUGUAGAGAUACGAGGGUGCCUUCGGGAACUGUGAGACAGGUGCUGCAUGGCUGUCGUCAGCUCGUGUUGUGAAAUGUUGGGUUAAGUCCCGCAACGAGCGCAACCCUUAUCCUUUGUUGCCAGCGGUCCGGCCGGGAACUCAAAGGAGACUGCCAGUGAUAAACUGGAGGAAGGUGGGGAUGACGUCAAGUCAUCAUGGCCCUUACGACCAGGGCUACACACGUGCUACAAUGGCGCAUACAAAGAGAAGCGACCUCGCGAGAGCAAGCGGACCUCAUAAAGUGCGUCGUAGUCCGGAUUGGAGUCUGCAACUCGACUCCAUGAAGUCGGAAUCGCUAGUAAUCGUGGAUCAGAAUGCCACGGUGAAUACGUUCCCGGGCCUUGUACAC
.......(((((.(((((((.((..((((((((((((((((((...)(((........))).........(((((((.....((((((((..(((((((....))))))).((((....))))))))).)))(((.((((..(((((((((.(.(((((((((....)))..((((......))))..)))))).....((((((((((((.((((..(((.....)))))))..)))))))..(..(((((.....))))).....).)))))...))))).)))...)))))))))...)))))))...)).)))))))))((..(((((((((..((((..((((.(((....))).))))....))))..)))))))))....).((((((((((((........))))))))))))..).)))))).(.((((((((((.......)))))))))))...))...)))))))))).)).
>16S_ribosomal_RNA_domain_IV
ACCGCCCGUCACACCAUGGGAGUGGGUUGCAAAAGAAGUAGGUAGCUUAACCUUCGGGAGGGCGCUUACCACUUUGUGAUUCAUGACUGGGGUGAAGUCGUAACAAGGUAACCGUAGGGGAACCUGCGGUUGGAUCACCUCCUUA
...((.((((.((((((((((((((((((((((....((((((.((((..((....)).))))))))))...))))))))))))))))))))))..))))..))....((((((((((....)))))))))).............
>SRP_RNA
UGUUGGUUCUCCCGCAACGCUACUCUGUUUACCAGGUCAGGUCCGGAAGGAAGCAGCCAAGGCAGAUGACGCGUGUGCCGGGAUGUAGCUGGCAGGG
...((((((((((((.(((((((((((((...(((((....(((....)))....)))))))))))).)))))))...))))))..)))))......
>RNase_P_RNA
GAAGCUGACCAGACAGUCGCCGCUUCGUCGUCGUCCUCUUCGGGGGAGACGGGCGGAGGGGAGGAAAGUCCGGGCUCCAUAGGGCAGGGUGCCAGGUAACGCCUGGGGGGGAAACCCACGACCAGUGCAACAGAGAGCAAACCGCCGAUGGCCCGCGCAAGCGGGAUCAGGUAAGGGUGAAAGGGUGCGGUAAGAGCGCACCGCGCGGCUGGUAACAGUCCGUGGCACGGUAAACUCCACCCGGAGCAAGGCCAAAUAGGGGUUCAUAAGGUACGGCCCGUACUGAACCCGGGUAGGCUGCUUGAGCCAGUGAGCGAUUGCUGGCCUAGAUGAAUGACUGUCCACGACAGAACCCGGCUUAUCGGUCAGUUUCACCU
((((((((((((((((((.((.((((((((((.(((((....))))))))).)))))).)).............((((........((((((((((.....)))))((((....))).)((...(((((............(((((..((((((((....))))).))))))..)).......((((((.......))))))(((((((((....))).)))))..).)))..)))))))))))))...((((......((((((....(((((.....))))))))))).....))))......((((((((....))))))))..........)))))))...................).))))))))))....
>tmRNA
GGGGCUGAUUCUGGAUUCGACGGGAUUUGCGAAACCCAAGGUGCAUGCCGAGGGGCGGUUGGCCUCGUAAAAAGCCGCAAAAAAUAGUCGCAAACGACGAAAACUACGCUUUAGCAGCUUAAUAACCUGCUUAGAGCCCUCUCUCCCUAGCCUCCGCUCUUAGGACGGGGAUCAAGAGAGGUCAAACCCAAAAGAGAUCGCGUGGAAGCCCUGCCUGGGGUUGAAGCGUUAAAACUUAAUCAGGCUAGUUUGUUAGUGGCGUGUCCGUCCGCAGCUGGCAAGCGAAUGUAAAGACUGACUAAGCAUGUAGUACCGAGGAUGUAGGAAUUUCGGACGCGGGUUCAACUCCCGCCAGCUCCACCA
(((((((...........((((((((((((..((((((((((.(((((.....(((((((............)))))))..............................((((((((.........)))).))))..((((((.((((.((((........)))).)))).....))))))..................((((((..................))))))..................((((((((((.(((........))).))))))))))...................)))))....)))))))))).)))))))))))).(((((.......))))))))))))....
>tRNA_Pro
CGGCGAGUAGCGCAGCUUGGUAGCGCAACUGGUUUGGGACCAGUGGGUCGGAGGUUCGAAUCCUCUCUCGCCGACCA
(((((((..((((.........)))).(((((.......))))).....(((((.......))))))))))))....
>tRNA_Ile_GAU
AGGCUUGUAGCUCAGGUGGUUAGAGCGCACCCCUGAUAAGGGUGAGGUCGGUGGUUCAAGUCCACUCAGGCCUACCA
(((((((..((((.........)))).(((((.......))))).....(((((.......))))))))))))....
>tRNA_Ala_GGC
GGGGCUAUAGCUCAGCUGGGAGAGCGCUUGCAUGGCAUGCAAGAGGUCAGCGGUUCGAUCCCGCUUAGCUCCACCA
(((((((..((((........)))).(((((.......))))).....(((((.......))))))))))))....
>tRNA_Thr_TGT
GCCGACUUAGCUCAGUAGGUAGAGCAACUGACUUGUAAUCAGUAGGUCACCAGUUCGAUUCCGGUAGUCGGCACCA
(((((((..((((........)))).(((((.......))))).....(((.(.......).))))))))))....
>tRNA_Leu_CAG_1
GCGAAGGUGGCGGAAUUGGUAGACGCGCUAGCUUCAGGUGUUAGUGUCCUUACGGACGUGGGGGUUCAAGUCCCCCCCCUCGCACCA
((((.((..(((...........))).(((((.......))))).(((......)))..(((((.......))))))).))))....
>tRNA_Met_CAT_2
GGCUACGUAGCUCAGUUGGUUAGAGCACAUCACUCAUAAUGAUGGGGUCACAGGUUCGAAUCCCGUCGUAGCCACCA
(((((((..((((.........)))).(((((.......))))).....((.((.......)).)))))))))....
>tRNA_Phe
GCCCGGAUAGCUCAGUCGGUAGAGCAGGGGAUUGAAAAUCCCCGUGUCCUUGGUUCGAUUCCGAGUCCGGGCACCA
(((((((..((((........)))).(((((.......))))).....(((((.......))))))))))))....
>tRNA_Gly_GCC
GCGGGAAUAGCUCAGUUGGUAGAGCACGACCUUGCCAAGGUCGGGGUCGCGAGUUCGAGUCUCGUUUCCCGCUCCA
(((((((..((((........)))).(((((.......))))).....(((((.......))))))))))))....
>tRNA_Arg_ACG
GCAUCCGUAGCUCAGCUGGAUAGAGUACUCGGCUACGAACCGAGCGGUCGGAGGUUCGAAUCCUCCCGGAUGCACCA
(((((((..((((.........)))).(((((.......))))).....(((((.......))))))))))))....
>tRNA_Ser
GGUGAGGUGGCCGAGAGGCUGAAGGCGCUCCCCUGCUAAGGGAGUAUGCGGUCAAAAGCUGCAUCCGGGGUUCGAAUCCCCGCCUCACCGCCA
(((((((..(((...........))).(((((.......))))).((((((.......)))))).(((((.......))))))))))))....
>tRNA_Glu
GUCCCCUUCGUCUAGAGGCCCAGGACACCGCCCUUUCACGGCGGUAACAGGGGUUCGAAUCCCCUAGGGGACGCCA
(((((((..((((.........)))).(((((.......)))))....(((((.......)))))))))))..)..
>tRNA_Lys
GGGUCGUUAGCUCAGUUGGUAGAGCAGUUGACUUUUAAUCAAUUGGUCGCAGGUUCGAAUCCUGCACGACCCACCA
(((((((..((((........)))).(((((.......))))).....(((((.......))))))))))))....
>tRNA_Val_TAC
GGGUGAUUAGCUCAGCUGGGAGAGCACCUCCCUUACAAGGAGGGGGUCGGCGGUUCGAUCCCGUCAUCACCCACCA
(((((((..((((........)))).(((((.......))))).....(((((.......))))))))))))....
>tRNA_Asn
UCCUCUGUAGUUCAGUCGGUAGAACGGCGGACUGUUAAUCCGUAUGUCACUGGUUCGAGUCCAGUCAGAGGAGCCA
(((((((..((((........)))).(((((.......))))).....(((((.......))))))))))))....
>tRNA_Cys
GGCGCGUUAACAAAGCGGUUAUGUAGCGGAUUGCAAAUCCGUCUAGUCCGGUUCGACUCCGGAACGCGCCUCCA
(((((((..(((.........))).(((((.......)))))....(((((.......))))))))))))....
>tRNA_Tyr
GGUGGGGUUCCCGAGCGGCCAAAGGGAGCAGACUGUAAAUCUGCCGUCACAGACUUCGAAGGUUCGAAUCCUUCCCCCACCACCA
(((((((..(((...........))).(((((.......))))).(((...)))...(((((.......))))))))))))....
>tRNA_Gln_CTG
UGGGGUAUCGCCAAGCGGUAAGGCACCGGAUUCUGAUUCCGGCAUUCCGAGGUUCGAAUCCUCGUACCCCAGCCA
...((((..(((.........))).(((((.......))))).....(((((.......))))))))).......
>tRNA_Asp
GGAGCGGUAGUUCAGUCGGUUAGAAUACCUGCCUGUCACGCAGGGGGUCGCGGGUUCGAGUCCCGUCCGUUCCGCCA
(((((((..((((.........)))).(((((.......))))).....(((((.......))))))))))))....
>tRNA_His
GUGGCUAUAGCUCAGUUGGUAGAGCCCUGGAUUGUGAUUCCAGUUGUCGUGGGUUCGAAUCCCAUUAGCCACCCCA
(((((((..((((........)))).(((((.......))))).....(((((.......))))))))))))....
>tRNA_Trp
AGGGGCGUAGUUCAAUUGGUAGAGCACCGGUCUCCAAAACCGGGUGUUGGGAGUUCGAGUCUCUCCGCCCCUGCCA
(((((((..((((........)))).(((((.......))))).....(((((.......))))))))))))....
>ssrS
AUUUCUCUGAGAUGUUCGCAAGCGGGCCAGUCCCCUGAGCCGAUAUUUCAUACCACAAGAAUGUGGCGCUCCGCGGUUGGUGAGCAUGCUCGGUCCGUCCGAGAAGCCUUAAAACUGCGACGACACAUUCACCUUGAACCAAGGGUUCAAGGGUUACAGCCUGCGGCGGCAUCUCGGAGAUUCC
.((((((((((((((.(((...........((((.((((((.................(((.(((((....(((((((.....((...(((((.....)))))..)).....)))))))..))))).))).............)))))).))))...........)))))))))))))))))..
>Spot_42_RNA
AGUUAGUCGCGUAGGGUACAGAGGUAAGAUGUUCUAUCUUUCAGACCUUUUACUUCACGUAAUCGGAUUUGGCUGAAUAUUUUAGCCGCCCCAGUCAGUAAUGACUGGGGCGUUUUUUA
........((((.(((((.((((((((((((...))))))....))))))))))).))))..........((((((.....))))))((((((((((....))))))))))........
>sroB_RNA
CACCGUCGCUUAAAGUGACGGCAUAAUAAUAAAAAAAUGAAAUUCCUCUUUGACGGGCCAAUAGCGAUAUUGGCCAUUUUUUU
.....(((((...))))).......((......))...................(((((((((....))))))))).......
>GcvB_RNA
ACUUCCUGAGCCGGAACGAAAAGUUUUAUCGGAAUGCGUGUUCUGGUGAACUUUUGGCUUACGGUUGUGAUGUUGUGUUGUUGUGUUUGCAAUUGGUCUGCGAUUCAGACCAUGGUAGCAAAGCUACCUUUUUUCACUUCCUGUACAUUUACCCUGUCUGUCCAUAGUGAUUAAUGUAGCACCGCCUAAUUGCGGUGCUUUUUUUU
........((((..((....((((((.((((((((....))))))))))))))))))))..................................((((((((...)))))))).((((((...))))))................(((((.......................)))))((((((((......)))))))).......
>cspA_thermoregulator
AACGAGGUACAGUUCUGUUUAUGUGUGGCAUUUUCAGUAAAGAAGUCCUGAGUAAACACGUUGACGUUGAAUACCGCUUCUCUGCCGAGCCUUAUAUUGGUGCCUCAUGCAGUAAUGUGUCAGUUUUAUCUAUGUUAUGCCUGCGGGCGAAGAAAACAAUCUAAGGAAUUUUUCAAAUGGCAAAGAUUAAAGGUCAGGUUAAGUGGUUCAACGAGUCUAAAGGUUUUGGCUUCAUUACUCCGGCUGAUGGCAGCAAAGAUGUGUUCGUACACUUCUCCGCUAUCCAGGGUAAUGGCUUCAAAACUCUGGCUGAAGGUCAGAACGUUGAGUUCGAAAUUCAGGACGGCCAGAAAGGUCCGGCAGCUGUUAACGUAACAGCUAUCUGAUCGAAUCCACUGAUCUGAAGUGUGAAUACGCUUCAAUCUCGCUAUAAAGCCUCGUCGAAUGCGAGGCUUUUUACU
((((.....).))).......((...((((..........((.(((((.....((((.((((((.(((...(......(((((((.((((................................))))............(((....)))...........)))))))......).......((.........))...........))))))))).))))....)....))))))..)))).))..((((((.......((.....))..((((((.((((((.((((((..(((........)))))))))....)).))))))))))......))))))....(((.(((...))))))(((((((((.....)))))))))..(((.(((..........................))).))).....((((((((((((.....))))))))))))...
>CsrB_RsmB_RNA_family
GAGUCAGACAACGAAGUGAACAUCAGGAUGAUGACACUUCUGAAGGACACACCAGGAUGGUGUUUCAGGGAAAGGCUUCUGGAUGAAGCGAAGAGGAUGACGCAGGACGCGUUAAAGGACACCUCCAGGAUGGAGAAUGAGAACCGGUCAGGAUGAUUCGGUGGGUCAGGAAGGCCAGGGACACUUCAGGAUGAAGUAUCACAUCGGGGUGGUGUGAGCAGGAAGCAAUAGUUCAGGAUGAACGAUUGGCCGCAAGGCCAGAGGAAAAGUUGUCAAGGAUGAGCAGGGAGCAACAAAAGUAGCUGGAAUGCUGCGAAACGAACCGGGAGCACUGUGAAUACAGUGCUCCCUUUUUUUAUU
....................(((.......)))...............(((((.....)))))...........(((((.....))))).........(((((.....))))).........((((.....)))).......((((((.......).))))).(((.......))).......((((.....)))).....................((.....))..............................................((......))................(((((......)))))..........((((((((((......))))))))))..........
