# Supplementary material for: Led-Seq: ligation-enhanced double-end sequence-based structure analysis of RNA
Source: Nucleic Acids Res. 2023 Apr 28;51(11):e63. doi: 10.1093/nar/gkad312 (PMC10287922; doi:10.1093/nar/gkad312)
Supplement: gkad312_Supplemental_Files [file gkad312_supplemental_files.zip › genome_modifications.csv]

## Masked regions in genome NZ CP026085.1 by substitution with “Ns”. One sequence representation was attatched to the end of the genome.
Sequence	Gene ID or coordinates in NZ CP026085.1 of masked regions	sequence attatched to end of genome
5S ribosomal RNA	gene-C1467_RS02475:gene-C1467_RS02485:gene-C1467_RS06235:gene-C1467_RS19990:gene-C1467_RS23265:gene-C1467_RS23480:gene-C1467_RS24120:gene-C1467_RS24615	TGCCTGGCGGCCGTAGCGCGGTGGTCCCACCTGACCCCATGCCGAACTCAGAAGTGAAACGCCGTAGCGCCGATGGTAGTGTGGGGTCTCCCCATGCGAGAGTAGGGAACTGCCAGGCAT
23S ribosomal RNA	gene-C1467_RS02470:gene-C1467_RS06230:gene-C1467_RS19995:gene-C1467_RS23270:gene-C1467_RS23485:gene-C1467_RS24125:gene-C1467_RS24620	GGGTTGTGAGGTTAAGCGACTAAGCGTACACGGTGGATGCCCTGGCAGTCAGAGGCGATGAAGGACGTGCTAATCTGCGATAAGCGTCGGTAAGGTGATATGAACCGTTATAACCGGCGATTTCCGAATGGGGAAACCCAGTGTGATTCGTCACACTATCATTAACTGAATCCATAGGTTAATGAGGCGAACCGGGGGAACTGAAACATCTAAGTACCCCGAGGAAAAGAAATCAACCGAGATTCCCCCAGTAGCGGCGAGCGAACGGGGAGCAGCCCAGAGCCTGAATCAGTGTGTGTGTTAGTGGAAGCGTCTGGAAAGGCGCGCGATACAGGGTGACAGCCCCGTACACAAAAATGCACATGCTGTGAGCTCGATGAGTAGGGCGGGACACGTGGT…
16S ribosomal RNA	gene-C1467_RS02455:gene-C1467_RS06220:gene-C1467_RS20010:gene-C1467_RS23280:gene-C1467_RS23495:gene-C1467_RS24140:gene-C1467_RS24630	AAATTGAAGAGTTTGATCATGGCTCAGATTGAACGCTGGCGGCAGGCCTAACACATGCAAGTCGAACGGTAACAGGAAGAAGCTTGCTTCTTTGCTGACGAGTGGCGGACGGGTGAGTAATGTCTGGGAAACTGCCTGATGGAGGGGGATAACTACTGGAAACGGTAGCTAATACCGCATAACGTCGCAAGACCAAAGAGGGGGACCTTCGGGCCTCTTGCCATCGGATGTGCCCAGATGGGATTAGCTTGTTGGTGGGGTAACGGCTCACCAAGGCGACGATCCCTAGCTGGTCTGAGAGGATGACCAGCCACACTGGAACTGAGACACGGTCCAGACTCCTACGGGAGGCAGCAGTGGGGAATATTGCACAATGGGCGCAAGCCTGATGCAGCCATG…
tRNA-Pro	gene-C1467_RS01020:gene-C1467_RS24405:gene-C1467_RS08490	CGGCGAGTAGCGCAGCTTGGTAGCGCAACTGGTTTGGGACCAGTGGGTCGGAGGTTCGAATCCTCTCTCGCCGACCA
tRNA-Ile	gene-C1467_RS02460:gene-C1467_RS24135:gene-C1467_RS20005:gene-C1467_RS03575	AGGCTTGTAGCTCAGGTGGTTAGAGCGCACCCCTGATAAGGGTGAGGTCGGTGGTTCAAGTCCACTCAGGCCTACCA
tRNA-Ala	gene-C1467_RS07230:gene-C1467_RS07235:gene-C1467_RS02465:gene-C1467_RS24130:gene-C1467_RS20000	GGGGCTATAGCTCAGCTGGGAGAGCGCTTGCATGGCATGCAAGAGGTCAGCGGTTCGATCCCGCTTAGCTCCACCA
tRNA-Thr	gene-C1467_RS23450:gene-C1467_RS13425:gene-C1467_RS02480:gene-C1467_RS23435:gene-C1467_RS19465	GCCGACTTAGCTCAGTAGGTAGAGCAACTGACTTGTAATCAGTAGGTCACCAGTTCGATTCCGGTAGTCGGCACCA
tRNA-Leu	gene-C1467_RS21335:gene-C1467_RS21345:gene-C1467_RS24410:gene-C1467_RS02990:gene-C1467_RS17390:gene-C1467_RS10140:gene-C1467_RS21340:gene-C1467_RS21860	GCGAAGGTGGCGGAATTGGTAGACGCGCTAGCTTCAGGTGTTAGTGTCCTTACGGACGTGGGGGTTCAAGTCCCCCCCCTCGCACCA
tRNA-Met	gene-C1467_RS17385:gene-C1467_RS17405:gene-C1467_RS05185:gene-C1467_RS05190:gene-C1467_RS05195:gene-C1467_RS03005	GGCTACGTAGCTCAGTTGGTTAGAGCACATCACTCATAATGATGGGGTCACAGGTTCGAATCCCGTCGTAGCCACCA
tRNA-Phe	gene-C1467_RS04135:gene-C1467_RS22570	GCCCGGATAGCTCAGTCGGTAGAGCAGGGGATTGAAAATCCCCGTGTCCTTGGTTCGATTCCGAGTCCGGGCACCA
tRNA-Gly	gene-C1467_RS10130:gene-C1467_RS22415:gene-C1467_RS22420:gene-C1467_RS22425:gene-C1467_RS04725:gene-C1467_RS13420:gene-C1467_RS23440	GCGGGAATAGCTCAGTTGGTAGAGCACGACCTTGCCAAGGTCGGGGTCGCGAGTTCGAGTCTCGTTTCCCGCTCCA
tRNA-Arg	gene-C1467_RS05810:gene-C1467_RS05815:gene-C1467_RS05820:gene-C1467_RS05825:gene-C1467_RS07720:gene-C1467_RS18040:gene-C1467_RS24420	GCATCCGTAGCTCAGCTGGATAGAGTACTCGGCTACGAACCGAGCGGTCGGAGGTTCGAATCCTCCCGGATGCACCA
tRNA-Ser	gene-C1467_RS05830:gene-C1467_RS09795:gene-C1467_RS15200:gene-C1467_RS15545:gene-C1467_RS16010	GGTGAGGTGGCCGAGAGGCTGAAGGCGCTCCCCTGCTAAGGGAGTATGCGGTCAAAAGCTGCATCCGGGGTTCGAATCCCCGCCTCACCGCCA
tRNA-Glu	gene-C1467_RS06225:gene-C1467_RS23275:gene-C1467_RS23490:gene-C1467_RS24625	GTCCCCTTCGTCTAGAGGCCCAGGACACCGCCCTTTCACGGCGGTAACAGGGGTTCGAATCCCCTAGGGGACGCCA
tRNA-Lys	gene-C1467_RS07190:gene-C1467_RS16985:gene-C1467_RS16990:gene-C1467_RS16995:gene-C1467_RS17015:gene-C1467_RS17005	GGGTCGTTAGCTCAGTTGGTAGAGCAGTTGACTTTTAATCAATTGGTCGCAGGTTCGAATCCTGCACGACCCACCA
tRNA-Val	gene-C1467_RS07195:gene-C1467_RS07200:gene-C1467_RS07205:gene-C1467_RS07210:gene-C1467_RS17000:gene-C1467_RS17010:gene-C1467_RS11465:gene-C1467_RS11470	GGGTGATTAGCTCAGCTGGGAGAGCACCTCCCTTACAAGGAGGGGGTCGGCGGTTCGATCCCGTCATCACCCACCA
tRNA-Asn	gene-C1467_RS09720:gene-C1467_RS09735:gene-C1467_RS09745:gene-C1467_RS09785	TCCTCTGTAGTTCAGTCGGTAGAACGGCGGACTGTTAATCCGTATGTCACTGGTTCGAGTCCAGTCAGAGGAGCCA
tRNA-Cys	gene-C1467_RS10135	GGCGCGTTAACAAAGCGGTTATGTAGCGGATTGCAAATCCGTCTAGTCCGGTTCGACTCCGGAACGCGCCTCCA
tRNA-Tyr	gene-C1467_RS14195:gene-C1467_RS14200:gene-C1467_RS23445	GGTGGGGTTCCCGAGCGGCCAAAGGGAGCAGACTGTAAATCTGCCGTCACAGACTTCGAAGGTTCGAATCCTTCCCCCACCACCA
tRNA-Gln	gene-C1467_RS17410:gene-C1467_RS17415:gene-C1467_RS17395:gene-C1467_RS17400	TGGGGTATCGCCAAGCGGTAAGGCACCGGATTCTGATTCCGGCATTCCGAGGTTCGAATCCTCGTACCCCAGCCA
tRNA-Asp	gene-C1467_RS19930:gene-C1467_RS19985:gene-C1467_RS24610	GGAGCGGTAGTTCAGTCGGTTAGAATACCTGCCTGTCACGCAGGGGGTCGCGGGTTCGAGTCCCGTCCGTTCCGCCA
tRNA-His	gene-C1467_RS24415	GTGGCTATAGCTCAGTTGGTAGAGCCCTGGATTGTGATTCCAGTTGTCGTGGGTTCGAATCCCATTAGCCACCCCA
tRNA-Trp	gene-C1467_RS24605	AGGGGCGTAGTTCAATTGGTAGAGCACCGGTCTCCAAAACCGGGTGTTGGGAGTTCGAGTCTCTCCGCCCCTGCCA
CsrB RsmB RNA family	Region_coordinates:1021629-1021988	GAGTCAGACAACGAAGTGAACATCAGGATGATGACACTTCTGAAGGACACACCAGGATGGTGTTTCAGGGAAAGGCTTCTGGATGAAGCGAAGAGGATGACGCAGGACGCGTTAAAGGACACCTCCAGGATGGAGAATGAGAACCGGTCAGGATGATTCGGTGGGTCAGGAAGGCCAGGGACACTTCAGGATGAAGTATCACATCGGGGTGGTGTGAGCAGGAAGCAATAGTTCAGGATGAACGATTGGCCGCAAGGCCAGAGGAAAAGTTGTCAAGGATGAGCAGGGAGCAACAAAAGTAGCTGGAATGCTGCGAAACGAACCGGGAGCACTGTGAATACAGTGCTCCCTTTTTTTATT
