# Supplementary material for: Led-Seq: ligation-enhanced double-end sequence-based structure analysis of RNA
Source: Nucleic Acids Res. 2023 Apr 28;51(11):e63. doi: 10.1093/nar/gkad312 (PMC10287922; doi:10.1093/nar/gkad312)
Supplement: gkad312_Supplemental_Files [file gkad312_supplemental_files.zip › Oligo_sequences.csv]

Name	internal Name	Sequence
3′ adapter (with UMI)	Z512	5′-GATGTCAGNNNNNNNNTGGAATTCTCGGGTGCCAAGG-Amino C6-3′
5′ adapter	X884	5′-GTTCAGAGTTCTACAGTCCGACGAT(rC)-p-3′
Circularization RT Primer	X727	5′-GATCGTCGGACTGTAGAACTCTGAAC/iSp18 (HEG)/CACTCA/iSp18 (HEG)/GCCTTGGCACCCGAGAATTCCA-3′
RT Primer	M421	5′ – GCCTTGGCACCCGAGAATTCCA – 3′
PNA clamp	X511b	5′ – CGACGATCGATGTCAG -3′
Illumina PCR Primer	M422	5′-AATGATACGGCGACCACCGAGATCTACACGTTCAGAGTTCTACAGTCCGA-3′
Illumina Index Primer # 3 (1-OH)	M613	5′-CAAGCAGAAGACGGCATACGAGATGCCTAAGTGACTGGAGTTCCTTGGCACCCGAGAATTCCA-3′
Illumina Index Primer # 5 (2-OH)	M615	5′-CAAGCAGAAGACGGCATACGAGATCACTGTGTGACTGGAGTTCCTTGGCACCCGAGAATTCCA-3′
Illumina Index Primer # 7 (3-OH)	M616	5′-CAAGCAGAAGACGGCATACGAGATGATCTGGTGACTGGAGTTCCTTGGCACCCGAGAATTCCA-3′
Illumina Index Primer # 8 (1-cP)	M617	5′-CAAGCAGAAGACGGCATACGAGATTCAAGTGTGACTGGAGTTCCTTGGCACCCGAGAATTCCA-3′
Illumina Index Primer # 11 (2-cP)	X64	5′-CAAGCAGAAGACGGCATACGAGATGTAGCCGTGACTGGAGTTCCTTGGCACCCGAGAATTCCA-3′
Illumina Index Primer # 20 (3-cP)	X632	5′-CAAGCAGAAGACGGCATACGAGATGGCCACGTGACTGGAGTTCCTTGGCACCCGAGAATTCCA-3′
